# Supplementary material for: Current Challenges of Digital Health Interventions in Pakistan: Mixed Methods Analysis
Source: J Med Internet Res. 2020 Sep 3;22(9):e21691. doi: 10.2196/21691 (PMC7499163; doi:10.2196/21691)
Supplement: Multimedia Appendix 1 [file jmir_v22i9e21691_app1.xlsx]

## Sheet: Introduction
	This is a Multimedia Appendix to a full manuscript published in the J Med Internet Res. For full copyright and citation information see http://dx.doi.org/10.2196/jmir.21691”This file includes all the projects and studies analysed in the SWOT analysis, the projects include both published studies, health applications on Google Playstores as well as data obtained from the “eHealth Association, Pakis…

## Sheet: Telehealth project details
	The Prominent Telemedicine Projects of Pakistan (1998-2013)
S.N	Project Name & Year	Area of Project	Telecom Infrastructure	Usage
1	Telemedpak 1998	Resource Center RC- Holy Family Hospital HFH Rawalpindi Remote Station RS- Taxila, Gilgi	Dial up modem internet connection	Store and Forward
2	COMSATS 2002 & 2005	RC- Comsats Islamabad RS – Gujar Khan & Gilgit	Internet via landline / VSAT (dial up)	Store and forward
3	Pakistan Telemedicine Project 2007	US DoD Telemedicine & advanced technology Research center USA, HFH Rawalpindi and RS-District Headquarters hospital Attock attached in hub and spoke configuration.	Gigabit Ethernet connection at HFH, Wimax at Attock	Virtual grand round, distant training and health care facilities
4	Multitasking of e-Health training center HFH 2008	Virtual training lab at HFH. Provided distant training to nurses & other medical personal from HFH to the RS. Earthquake’s paraplegics training & healthcare facilities in Kashmir.	Paksat-1 satellite add connectivity to three more sites in AJK	Advanced training, healthcare and rehabilitation facilities.
5	Aga Khan Health Services 20072013	Various programs tele-radiology between AKUH-Karachi French Medical Institute of Child Health FMIC-Kabul Afghanistan. Lady Health Workers LHW training program via mobile phone. Distant lecture facility at AKUH Karachi to / from other institutes..	Gigabit Ethernet at AKUH Karachi. 2Mbps link with Kabul. Various facilities online & offline	Gigabit Ethernet at AKUH Karachi. 2Mbps link with Kabul. Various facilities online & offline
6	Jaroka Tele health care 2006	From Mardan KPK mobile phones are used by LHW to send MMS, SMS based medical records/images to server at NUST-Islamabad, which is forwarded to consultant in USA.	EDGE mobile internet and VSAT server connection.	Store and forward
	Sources : (Dodani, 2012; Farooq & Hassan, 2012; Hussain, 2008; Janjua, 2012; Keyani, 2009; Khan & Hayee, 2009; Mirza, 2009; National Academy of Sciences USA, 2006; Sherwani, 2009; Telemedpak, 1998) A Case Study of Telemedicine for Disaster Management in Underdeveloped Remote Districts of Balochistan, Pakistan

## Sheet: Application Details
N.S	Name of Application	Functions	Institute	Povince
1	IRMNCH LHS	By use of this App you can do following activities. Health house activity, house hold acitivity and CMW, other activities	Pak One Health Alliance	Punjab
2	ANC Application	The ANC App was developed in order to record, view and improve antenatal care across Punjab. It is being used in district facilities by safe birth. attendants (LHVs, WMOs, Nurses and Midwives) to register patients and record data from their antenatal visits so that necessary care can be provided.	AKU	Punjab, Sindh
3	LHS Reporting App	It is a reporting application for LHWs monthly reports. The app will be used by Lady Health Supervisors. The LHSs will be provided tablets with internet service for this purpose.	Pak One Health Alliance	Punjab
4	PW Registration	Lady Health Visitors / Supervisors / Workers can install it on their phones and use to submit data of pregnant women directly through the app		Punjab
5	Verbal Autopsy	The purpose of this app is to automate the 4 major forms fill in the health facilities related to maternal and neonatal death. These forms are filled By for reviewing and reporting officers.	Punjab IT Board	Punjab
6	Monitoring of Polio Campaign	This application will help the Polio campaign monitoring staff in supervision of the polio teams and also enable the automation of the polio campaign with real time data being shared , which being available via an online dashboard	Punjab IT Board	Punjab
7	Punjab Anti Dengue	User can perform different dengue activities you can create new activities, save activities and update existing activities.	Punjab IT Board	Punjab
8	Synergy Evaluation System	The SES is an initiative by PEI-EPI Synergy, Punjab to get real time data of coverageevaluation for 06-23 month target age group, based on; un-vaccinated children, according to age immunization, Fully immunize children and IPV vaccination coverage to identify the potential gaps in a union Council for rectification and EI improvement.	Punjab IT Board	Punjab
9	DSS (Disease Surveillance System)	It is use for registration and patient record keeping	Punjab IT Board	Punjab
10	PWD Monitoring	The purpose of this application is to monitor Family Health Clinics and Family Welfare Centres in Punjab by Getting real time data of visits.	Punjab IT Board	Punjab
11	Ventilator Status	main functions is to monitor ventilator patient record	Punjab IT Board	Punjab
12	Punjab Hospital Feedback	Punjab Hospital Feedback is a tablet based monitoring performa for Punjab Hospital developed by PITB	Punjab IT Board	Punjab
13	MEA PWD	The main functions of save family health record, monitor and rejistration	Punjab IT Board	Punjab IT Board
14	TB Notifiable Disease	TB Android application for reporting Of patients from Private Sector	Punjab IT Board	Punjab IT Board
15	VPD Surveillance	It is used for patient health monitoring through record, household and activities	Punjab IT Board	Punjab IT Board
16	MACS	Maintenance and cleanliness System for hospitals.	Punjab IT Board	Punjab IT Board
17	Hospital Information System	Hospital Information Management System (HIMS) - Smartest way to locate the health care facilities including; BHUs, RHCs, THQs, and DHQs across Punjab. You may also search nearby Hospitals by single click.	Punjab IT Board	Punjab IT Board
18	DVR	Dengue Virus Report to accelerate the complaint registration process In HealthCMS	Punjab IT Board	Punjab IT Board

## Sheet: Tele Health app
	N.S	Name of Application	Functions	Povince
	1	DDSS (Diagnosis Decision Support System )	It is used for online consultation, Diagnosis and data collection	Punjab
	2	My Tabeeb	It helps you find a doctor (s), Consultant (s), Physician (s), Clinic (s) or Hospital (s) with all necessary details.	Sindh
	3	Findmydoctor	Find My Doctor app is just a click away to help you locate the best doctors near you. Find my Doctor is the first healthcare app of Pakistan which provides you with convenience of finding	Sindh
	4	Ring a Doctor	The patient may call the doctor with a margin of 24 hours to visit him at home Lab test at home is an innovation on its own. Patients can now get their lab test done from the city’s renowned laboratories at their home or even their	Pakistan
	5	Pharmapedia Pakistan	It gives you free, offline access to information on generic drugs (dosages, indications, more), medicine brands in Pakistan with prices and available forms, alternate brands and much more.	Pakistan
	6	VSAT link	It is used as telehealth link for online consultation and diagnosis of patient in "Telehealth for Mountainous and Remote Areas of Northern Pakista"	Islamabad
	7	Facebook, Whatsapp and Webiners	Normaly used for online consultation, and welfare of patient in health sectors	World wide
	International Telehealth Appilications
	8	MDLIVE provides	MDLIVE provides a fast and convenient way to communicate with a doctor and get medical advice for you or your child. These doctors are available 24 hours a day, seven days a week, and most people connect with a doctor in under 15 minutes.	USA
	9	Live health online mobile	Using LiveHealth Online you can visit with board-certified doctors, licensed therapists, lactation consultants, registered dieticians and more through live video on your smartphone, tablet or computer. It’s an easy and convenient way to get the care you need whether you’re at home, at work or on the go! Just download the app and sign up to get started.
	10	Express Care Virtual	Express Care Virtual provides a convenient alternative to a traditional doctor’s office or urgent care visit. Visit with a licensed,	USA
	11	Amwell	Amwell is the best way to see a doctor in minutes. Amwell connects you to board-certified, experienced medical providers. High-quality healthcare is now available, 24/7, with on-demand or scheduled appointments, often with with next day availability.	USA

## Sheet: Publications
Institution	S.N	List of Relavent papers
Aga Khan University	1	TELERADIOLOGY BETWEEN AFGHANISTAN AND PAKISTAN: ONE YEAR EXPERIENCE
	2	Evaluating the Effectiveness of Text Messaging and Phone Call Reminders to Minimize No Show at Pediatric Outpatient Clinics in Pakistan: Protocol for a Mixed-Methods Study
	3	Effect of Mobile Phone Text Message Reminders on Routine Immunization Uptake in Pakistan: Randomized Controlled Trial
	4	Geo-Spatial Reporting for monitoring of household immunization coverage through Mobile Phones; Findings from a Feasibility Study
	5	The role of mobile phone-based interventions to improve routine childhood immunisation coverage
	6	Assessing Mobile Phone Access and Perceptions for Texting-Based mHealth Interventions Among Expectant Mothers and Child Caregivers in Remote Regions of Northern Kenya: A Survey-Based Descriptive Study
	7	The use of mobile phones in polio eradication
	8	Effect of Mobile Phone Text Messages Reminders on Uptake of Routine Immunization among Children in Pakistan-Study Protocol for a Randomized Clinical Trial
	9	Assessing acceptability of hypertensive/diabetic patients towards mobile health based behavioral interventions in Pakistan: A pilot study
	10	Monitoring polio supplementary immunization activities using an automated short text messaging system in Karachi, Pakistan
	11	SMS Text Messages to Monitor the Coverage during Polio Supplementary Immunization Activities in Karachi, Pakistan
	12	Use of SMS text for Maternal and Child Health Surveillance in resource constrain setting
	13	The potential of m-Health-based interventions to improve medication literacy and adherence in non-communicable diseases in Pakistan
	14	Showing 5-minute movies via a smartphone application to educate stroke survivors and their caregivers in an LMIC country does not increase adherence but reduces mortality after stroke - Results of Movies4Stroke; A Randomized Controlled Trial. (Preprint)
	15	Use of a non-invasive NCD risk monitoring device among Pakistani families for Stroke Prevention in LMIC Settings: A Proof of Concept Study (Preprint)
	16	Translating knowledge for action against stroke - using 5-minute videos for stroke survivors and caregivers to improve post-stroke outcomes: Study protocol for a randomized controlled trial (Movies4Stroke)
	17	A randomized controlled behavioral intervention trial to improve medication adherence in adult stroke patients with prescription tailored Short Messaging Service (SMS)-SMS4Stroke study
	18	Using Mobile Health (mHealth) Technology in the Management of Diabetes Mellitus, Physical Inactivity, and Smoking
	19	Mobile Health (mHealth) Technology for the Management of Hypertension and Hyperlipidemia: Slow Start but Loads of Potential
	20	Health systems readiness for adopting mhealth interventions for addressing non-communicable diseases in low- and middle-income countries: a current debate
	21	Feasibility of mHealth intervention to improve uptake of antenatal and postnatal care services in peri-urban areas of Karachi: a qualitative exploratory study
	22	Role of mHealth applications for improving antenatal and postnatal care in low and middle income countries: A systematic review
	23	A Retrospective Study of Women’s Reproductive Health Calls in Aman Foundation Tele-Health Call Centre in Karachi, Pakistan
	24	Call Center and its Significance for Sexual and Reproductive Health
	25	Implication of Social Media in Health Care Practice
	26	Managing Tele-Health Virtual Teams: "Making The Move: From Bedside To Camera-Side"
	27	Burden of Diabetes Mellitus and Role of Telemedicine in its Management: Narrative Review
	28	Use of M-Health Technology for Preventive Medicine in Pakistan
	29	Experience of nurses with using eHealth in Gilgit-Baltistan, Pakistan: A qualitative study in primary and secondary healthcare
	30	Financing, evaluation and mHealth initiatives for children-Can everyone be Captain Kirk?
	31	Development of a Questionnaire and Cross-Sectional Survey of Patient eHealth Readiness and eHealth Inequalities
	32	A systematic review of the use of telehealth in Asian countries
	33	Development of a Questionnaire and Cross-Sectional Survey of Patient eHealth Readiness and eHealth Inequalities
	34	Introduction to mHealth-focused issue on evidence-based eHealth adoption and application
	35	Low Cost Telehealth Network on the Roof of the World: Evidences from Pakistan
	36	Conceptual Framework for Development of Comprehensive e-Health Evaluation Tool
	37	Scope of Policy Issues in eHealth: Results From a Structured Literature Review
	38	National representative body for e-health in Pakistan
	39	E-health readiness assessment: promoting "hope" in the health-care institutions of Pakistan
	40	e-Health Readiness Assessment Tools for Healthcare Institutions in Developing Countries
	41	Testing reliability of ehealth readiness assessment tools for developing countries
	42	Developing needs-assessment tools for e-learning initiatives in preventive medicine in Pakistan
	43	Role of telehealth in seating clinics: A case study of learners' perspectives
Karachi University	1	Few ICT Applications for Improved Healthcare Service Delivery in Developing Countries
	2	Applications of Rough Sets in Health Sciences and Disease Diagnosis
	3	Data and Knowledge Management in Designing Healthcare Information Systems
	4	Prospects for Mobile Health in Pakistan and Other Developing Countries
	5	Information and Communication Technology in Healthcare Management Systems: Prospects for Developing Countries
Dow Univerisity	1	Assessing Acceptability of Short Message Service Based Interventions towards Becoming Future Voluntary Blood Donors
	2	Skin Health Applications: Blessing or Misdiagnosis?
MUET Jamshoro	1	Survey of challenges in hybrid optical wireless broadband network (HOW-B) for e-health systems
	2	Telemedicine Modernization and expansion of health care systems
	3	he conception of technology integration for globalized patient and Tele-healthcare
	4	Unified application of tele-healthcare architecture and globalized patient IDs
	5	Telemedicine as a source of universal health coverage in pakistan
	6	Mobile based Healthcare Application Model for Hyderabad, Pakistan
	7	Hospital Waste Supervision using 4G: A Proposed Plan
	8	Spatial Risk Mapping for Dengue Fever Using GIS: A Case Study of Hyderabad
LUMHS Jamshoro	1	A SOS Heart Smart Wrist Watch App for Heart Attack Patients
IRD	1	Zindagi Mehfooz (Safe Life) Digital Immunization Registry: leveraging low cost technology to improve immunization coverage and timeliness in Pakistan (Preprint)
	2	Evaluation of Small Amount Mobile Conditional Cash Transfers (mCCTs) to Improve Immunization Coverage and Timeliness
	3	Feasibility of using global system for mobile communication (GSM)-based tracking for vaccinators to improve oral poliomyelitis vaccine campaign coverage in rural Pakistan
	4	E-Health Systems for Management of MDR-TB in Resource-Poor Environments: A Decade of Experience and Recommendations for Future Work.
	5	E-Health Systems for Management of MDR-TB in Resource-Poor Environments
	6	Impact of a Daily SMS Medication Reminder System on Tuberculosis Treatment Outcomes: A Randomized Controlled Trial
	7	User engagement with and attitudes towards an interactive SMS reminder system for patients with tuberculosis
Jinah Hospital	1	Pharmaceutical Digital Marketing and Its Impact on Healthcare Physicians of Pakistan: A National Survey.
GC University, Lahore	1	Effective Use of ICT and Emerging Cellular Technologies for Health Care: E-Govt Reshaping Governance into Good Governance
	2	Review of Body Area Network Technology & Wireless Medical Monitoring
Pak One Health Alliance	1	Managing Dengue Fever by Using the One Health Approach and Electronic Surveillance
	2	Mapping the use of Mobile Technology for Public Health Programs in Punjab – Pakistan
Islamia university Bahawalpur	1	Virtual Telemedicine for Improved Health Facilities in Rural Areas of Pakistan
	2	Virtual Telemedicine and Virtual Telehealth: A Natural Language Based Implementation to Address Time Constraint Problem
	3	Clinical Decision Support System Based Virtual Telemedicine
Bahauddin Zakariya University	1	IoT-Based Smart Health Unit.
	2	Framework for E-Health Systems in IoT-Based Environments
	3	Security framework for IoT systems
Rawalpindi Medical College	1	Teleoncology: Improving Patient Outcome Through Coordinated Care
	2	Multitasking a telemedicine training unit in earthquake disaster response: Paraplegic Rehabilitaion assessment
	3	TM Implementation Experience in Pakistan
	4	Follow-up of earthquake victims in a remote hospital using telemedicine
Holy Family Hospital, Rawalpindi	1	TELE ENT: A Step Forward in Providing Specialist Services in Far Remote Areas
	2	The Impact of Curriculum on a National Telehealth Program
	3	Telemedicine Country Report-Pakistan
	4	Role of Telemedicine in follow up and monitoring of people with Haemophilia in Northern Pakistan
	5	Comparison of store-and-forward method of teledermatology with face-to-face consultation
Gomal Medical College	1	E-Readiness: A Crucial Factor for Successful Implementation of E-Health Projects in Developing Countries Like Pakistan
	2	Infrastructural Barriers to e-Health Implementation in Developing Countries
	3	The impact of top management support and e-health policies on the success of e-health practices in developing countries
	4	Determining the Users Willingness to adopt Electronic Health Record (EHR) in Developing Countries
	5	Readiness for eHealth in the Developing Countries like Pakistan,
	6	Issues and Prospects of e-health in Pakistan
COMSATS	1	Barriers in Adoption of Health Information Technology in Developing Societies
	2	Factors Affecting Acceptance of Mobile Library Applications: Structural Equation Model
		An exploratory study on technical and functional sophistications of health information technology in twin cities of Pakistan
